# Supplementary material for: Experiences of Advanced Non-Small Cell Lung Cancer Patients with Targeted Therapy Using Journey Mapping: A Qualitative Study
Source: Curr Oncol. 2025 Aug 11;32(8):451. doi: 10.3390/curroncol32080451 (PMC12384887; doi:10.3390/curroncol32080451)
Supplement: Supplementary file 1 [file curroncol-32-00451-s001.zip]

Archive with 3 entries (3 files):
- Interview Guide(File S3).pdf
- Patient Journey Log(File S1).pdf
- SRQR Checklist(File S2).pdf
